# Supplementary material for: Associations between maternal microbiome, metabolome and incidence of low-birth weight in Guatemalan participants from the Women First Trial
Source: Front Microbiol. 2024 Oct 15;15:1456087. doi: 10.3389/fmicb.2024.1456087 (PMC11518777; doi:10.3389/fmicb.2024.1456087)
Supplement: Supplementary file 2 [file Table_2.XLSX]

## Sheet: Sheet1
Bioproject PRJNA553183: Maternal and infant fecal microbiota from a pre-conception feeding trial
Sample name	Timepoint	LBW
WF21	12 Weeks	no
WF23	12 Weeks	no
WF25	12 Weeks	no
WF27	12 Weeks	no
WF29	12 Weeks	no
WF31	12 Weeks	no
WF33	12 Weeks	no
WF35	12 Weeks	no
WF51	12 Weeks	no
WF54	12 Weeks	no
WF56	12 Weeks	no
WF63	12 Weeks	no
WF67	12 Weeks	no
WF71	12 Weeks	no
WF75	12 Weeks	no
WF77	12 Weeks	no
WF82	12 Weeks	no
WF88	12 Weeks	no
WF93	12 Weeks	no
WF95	12 Weeks	no
WF110	12 Weeks	no
WF112	12 Weeks	no
WF117	12 Weeks	no
WF131	12 Weeks	no
WF134	12 Weeks	no
WF157	12 Weeks	no
WF158	12 Weeks	no
WF159	12 Weeks	no
WF162	12 Weeks	no
WF168	12 Weeks	no
WF170	12 Weeks	no
WF171	12 Weeks	no
WF189	12 Weeks	no
WF315	12 Weeks	no
WF317	12 Weeks	no
WF318	12 Weeks	no
WF320	12 Weeks	no
WF324	12 Weeks	no
WF325	12 Weeks	no
WF328	12 Weeks	no
WF333	12 Weeks	no
WF337	12 Weeks	no
WF340	12 Weeks	no
WF342	12 Weeks	no
WF345	12 Weeks	no
WF350	12 Weeks	no
WF357	12 Weeks	no
WF362	12 Weeks	no
WF364	12 Weeks	no
WF365	12 Weeks	no
WF367	12 Weeks	no
WF368	12 Weeks	no
WF370	12 Weeks	no
WF374	12 Weeks	no
WF376	12 Weeks	no
WF383	12 Weeks	no
WF387	12 Weeks	no
WF391	12 Weeks	no
WF393	12 Weeks	no
WF394	12 Weeks	no
WF395	12 Weeks	no
WF403	12 Weeks	no
WF404	12 Weeks	no
WF407	12 Weeks	no
WF413	12 Weeks	no
WF416	12 Weeks	no
WF419	12 Weeks	no
WF422	12 Weeks	no
WF425	12 Weeks	no
WF431	12 Weeks	no
WF433	12 Weeks	no
WF434	12 Weeks	no
WF436	12 Weeks	no
WF438	12 Weeks	no
WF441	12 Weeks	no
WF443	12 Weeks	no
WF445	12 Weeks	no
WF447	12 Weeks	no
WF455	12 Weeks	no
WF457	12 Weeks	no
WF459	12 Weeks	no
WF461	12 Weeks	no
WF463	12 Weeks	no
WF464	12 Weeks	no
WF467	12 Weeks	no
WF469	12 Weeks	no
WF470	12 Weeks	no
WF472	12 Weeks	no
WF474	12 Weeks	no
WF475	12 Weeks	no
WF480	12 Weeks	no
WF491	12 Weeks	no
WF493	12 Weeks	no
WF523	12 Weeks	no
WF951	12 Weeks	no
WF1092	12 Weeks	no
WF1093	12 Weeks	no
WF1095	12 Weeks	no
WF1096	12 Weeks	no
WF1109	12 Weeks	no
WF1110	12 Weeks	no
WF1114	12 Weeks	no
WF1115	12 Weeks	no
WF1118	12 Weeks	no
WF1755	12 Weeks	no
WF1757	12 Weeks	no
WF1761	12 Weeks	no
WF1777	12 Weeks	no
WF1986	12 Weeks	no
WF2093	12 Weeks	no
WF2095	12 Weeks	no
WF2123	12 Weeks	no
WF2148	12 Weeks	no
WF2149	12 Weeks	no
WF2184	12 Weeks	no
WF2201	12 Weeks	no
WF2202	12 Weeks	no
WF2233	12 Weeks	no
WF2271	12 Weeks	no
WF2605	12 Weeks	no
WF2607	12 Weeks	no
WF2608	12 Weeks	no
WF2609	12 Weeks	no
WF2610	12 Weeks	no
WF2612	12 Weeks	no
WF2614	12 Weeks	no
WF2615	12 Weeks	no
WF2617	12 Weeks	no
WF2618	12 Weeks	no
WF2619	12 Weeks	no
WF2620	12 Weeks	no
WF2622	12 Weeks	no
WF2624	12 Weeks	no
WF2625	12 Weeks	no
WF2627	12 Weeks	no
WF2629	12 Weeks	no
WF2630	12 Weeks	no
WF2631	12 Weeks	no
WF2633	12 Weeks	no
WF2634	12 Weeks	no
WF2635	12 Weeks	no
WF2636	12 Weeks	no
WF2637	12 Weeks	no
WF2638	12 Weeks	no
WF2639	12 Weeks	no
WF2640	12 Weeks	no
WF2641	12 Weeks	no
WF2642	12 Weeks	no
WF2643	12 Weeks	no
WF2646	12 Weeks	no
WF2647	12 Weeks	no
WF2648	12 Weeks	no
WF2651	12 Weeks	no
WF2652	12 Weeks	no
WF2653	12 Weeks	no
WF39	12 Weeks	yes
WF41	12 Weeks	yes
WF43	12 Weeks	yes
WF90	12 Weeks	yes
WF114	12 Weeks	yes
WF119	12 Weeks	yes
WF169	12 Weeks	yes
WF331	12 Weeks	yes
WF347	12 Weeks	yes
WF354	12 Weeks	yes
WF360	12 Weeks	yes
WF372	12 Weeks	yes
WF379	12 Weeks	yes
WF385	12 Weeks	yes
WF399	12 Weeks	yes
WF401	12 Weeks	yes
WF426	12 Weeks	yes
WF427	12 Weeks	yes
WF488	12 Weeks	yes
WF489	12 Weeks	yes
WF1094	12 Weeks	yes
WF1112	12 Weeks	yes
WF2122	12 Weeks	yes
WF2611	12 Weeks	yes
WF2613	12 Weeks	yes
WF2616	12 Weeks	yes
WF2621	12 Weeks	yes
WF2623	12 Weeks	yes
WF2626	12 Weeks	yes
WF22	34 Weeks	no
WF24	34 Weeks	no
WF26	34 Weeks	no
WF28	34 Weeks	no
WF30	34 Weeks	no
WF32	34 Weeks	no
WF34	34 Weeks	no
WF36	34 Weeks	no
WF45	34 Weeks	no
WF52	34 Weeks	no
WF55	34 Weeks	no
WF57	34 Weeks	no
WF59	34 Weeks	no
WF64	34 Weeks	no
WF68	34 Weeks	no
WF69	34 Weeks	no
WF72	34 Weeks	no
WF73	34 Weeks	no
WF76	34 Weeks	no
WF78	34 Weeks	no
WF83	34 Weeks	no
WF86	34 Weeks	no
WF94	34 Weeks	no
WF96	34 Weeks	no
WF97	34 Weeks	no
WF99	34 Weeks	no
WF111	34 Weeks	no
WF118	34 Weeks	no
WF126	34 Weeks	no
WF128	34 Weeks	no
WF141	34 Weeks	no
WF146	34 Weeks	no
WF153	34 Weeks	no
WF154	34 Weeks	no
WF155	34 Weeks	no
WF160	34 Weeks	no
WF161	34 Weeks	no
WF163	34 Weeks	no
WF164	34 Weeks	no
WF175	34 Weeks	no
WF177	34 Weeks	no
WF179	34 Weeks	no
WF180	34 Weeks	no
WF181	34 Weeks	no
WF182	34 Weeks	no
WF183	34 Weeks	no
WF184	34 Weeks	no
WF188	34 Weeks	no
WF198	34 Weeks	no
WF199	34 Weeks	no
WF200	34 Weeks	no
WF201	34 Weeks	no
WF202	34 Weeks	no
WF203	34 Weeks	no
WF205	34 Weeks	no
WF207	34 Weeks	no
WF209	34 Weeks	no
WF210	34 Weeks	no
WF212	34 Weeks	no
WF217	34 Weeks	no
WF319	34 Weeks	no
WF321	34 Weeks	no
WF329	34 Weeks	no
WF334	34 Weeks	no
WF336	34 Weeks	no
WF338	34 Weeks	no
WF346	34 Weeks	no
WF351	34 Weeks	no
WF358	34 Weeks	no
WF363	34 Weeks	no
WF366	34 Weeks	no
WF375	34 Weeks	no
WF377	34 Weeks	no
WF384	34 Weeks	no
WF388	34 Weeks	no
WF389	34 Weeks	no
WF396	34 Weeks	no
WF405	34 Weeks	no
WF408	34 Weeks	no
WF409	34 Weeks	no
WF411	34 Weeks	no
WF414	34 Weeks	no
WF417	34 Weeks	no
WF420	34 Weeks	no
WF423	34 Weeks	no
WF432	34 Weeks	no
WF435	34 Weeks	no
WF437	34 Weeks	no
WF439	34 Weeks	no
WF444	34 Weeks	no
WF446	34 Weeks	no
WF448	34 Weeks	no
WF456	34 Weeks	no
WF458	34 Weeks	no
WF460	34 Weeks	no
WF462	34 Weeks	no
WF465	34 Weeks	no
WF466	34 Weeks	no
WF468	34 Weeks	no
WF471	34 Weeks	no
WF476	34 Weeks	no
WF477	34 Weeks	no
WF482	34 Weeks	no
WF484	34 Weeks	no
WF486	34 Weeks	no
WF494	34 Weeks	no
WF495	34 Weeks	no
WF496	34 Weeks	no
WF497	34 Weeks	no
WF910	34 Weeks	no
WF955	34 Weeks	no
WF956	34 Weeks	no
WF966	34 Weeks	no
WF967	34 Weeks	no
WF977	34 Weeks	no
WF986	34 Weeks	no
WF990	34 Weeks	no
WF992	34 Weeks	no
WF993	34 Weeks	no
WF995	34 Weeks	no
WF996	34 Weeks	no
WF997	34 Weeks	no
WF998	34 Weeks	no
WF999	34 Weeks	no
WF1018	34 Weeks	no
WF1020	34 Weeks	no
WF1021	34 Weeks	no
WF1091	34 Weeks	no
WF1117	34 Weeks	no
WF1735	34 Weeks	no
WF1748	34 Weeks	no
WF1749	34 Weeks	no
WF1750	34 Weeks	no
WF1751	34 Weeks	no
WF1752	34 Weeks	no
WF1754	34 Weeks	no
WF1758	34 Weeks	no
WF1759	34 Weeks	no
WF1760	34 Weeks	no
WF1854	34 Weeks	no
WF1855	34 Weeks	no
WF1867	34 Weeks	no
WF1887	34 Weeks	no
WF1888	34 Weeks	no
WF1907	34 Weeks	no
WF1910	34 Weeks	no
WF1911	34 Weeks	no
WF1912	34 Weeks	no
WF1913	34 Weeks	no
WF2097	34 Weeks	no
WF2098	34 Weeks	no
WF2103	34 Weeks	no
WF2104	34 Weeks	no
WF2105	34 Weeks	no
WF2106	34 Weeks	no
WF2109	34 Weeks	no
WF2111	34 Weeks	no
WF2112	34 Weeks	no
WF2113	34 Weeks	no
WF2114	34 Weeks	no
WF2115	34 Weeks	no
WF2117	34 Weeks	no
WF2118	34 Weeks	no
WF2119	34 Weeks	no
WF2126	34 Weeks	no
WF2132	34 Weeks	no
WF2134	34 Weeks	no
WF2136	34 Weeks	no
WF2138	34 Weeks	no
WF2139	34 Weeks	no
WF2140	34 Weeks	no
WF2141	34 Weeks	no
WF2144	34 Weeks	no
WF2145	34 Weeks	no
WF2147	34 Weeks	no
WF2151	34 Weeks	no
WF2152	34 Weeks	no
WF2163	34 Weeks	no
WF2165	34 Weeks	no
WF2166	34 Weeks	no
WF2169	34 Weeks	no
WF2176	34 Weeks	no
WF2190	34 Weeks	no
WF2191	34 Weeks	no
WF2192	34 Weeks	no
WF2196	34 Weeks	no
WF2199	34 Weeks	no
WF2200	34 Weeks	no
WF2203	34 Weeks	no
WF2204	34 Weeks	no
WF2207	34 Weeks	no
WF2208	34 Weeks	no
WF2209	34 Weeks	no
WF2211	34 Weeks	no
WF2212	34 Weeks	no
WF2213	34 Weeks	no
WF2214	34 Weeks	no
WF2215	34 Weeks	no
WF2216	34 Weeks	no
WF2237	34 Weeks	no
WF2239	34 Weeks	no
WF2241	34 Weeks	no
WF2244	34 Weeks	no
WF2251	34 Weeks	no
WF2254	34 Weeks	no
WF2255	34 Weeks	no
WF2264	34 Weeks	no
WF2267	34 Weeks	no
WF2270	34 Weeks	no
WF2275	34 Weeks	no
WF2606	34 Weeks	no
WF2628	34 Weeks	no
WF2644	34 Weeks	no
WF2645	34 Weeks	no
WF2649	34 Weeks	no
WF2650	34 Weeks	no
WF40	34 Weeks	yes
WF42	34 Weeks	yes
WF44	34 Weeks	yes
WF84	34 Weeks	yes
WF91	34 Weeks	yes
WF115	34 Weeks	yes
WF120	34 Weeks	yes
WF204	34 Weeks	yes
WF332	34 Weeks	yes
WF348	34 Weeks	yes
WF355	34 Weeks	yes
WF361	34 Weeks	yes
WF373	34 Weeks	yes
WF380	34 Weeks	yes
WF397	34 Weeks	yes
WF400	34 Weeks	yes
WF402	34 Weeks	yes
WF428	34 Weeks	yes
WF452	34 Weeks	yes
WF490	34 Weeks	yes
WF965	34 Weeks	yes
WF985	34 Weeks	yes
WF1753	34 Weeks	yes
WF2099	34 Weeks	yes
WF2110	34 Weeks	yes
WF2116	34 Weeks	yes
WF2137	34 Weeks	yes
WF2146	34 Weeks	yes
WF2157	34 Weeks	yes
WF2193	34 Weeks	yes
WF2197	34 Weeks	yes
WF2206	34 Weeks	yes
WF2210	34 Weeks	yes

## Sheet: Sheet2
WF37	37	WF37	652780D	Mother	6	Arm2	Microbiome	53334	12 Weeks	2014-08-14	06:00:00	cluster620	44	Guatemala	NA	30	5	26.6	652781B	NA	season_2	1	female	NA	NA	NA	NA	NA	NA	NA	NA	NA	NA	NA	NA	NA	NA	NA	NA	NA	NA	NA	NA	NA	NA	NA	NA	NA	NA
WF106	106	WF106	667850A	Mother	6	Arm2	Microbiome	54057	12 Weeks	2014-10-07	08:00:00	cluster625	39	Guatemala	NA	18	1	21	667851V	2	season_2	3	female	NA	NA	NA	55.3	NA	-1.98	2.4	5.04	NA	-2.57	-1.04	NA	36.9	NA	-1.99	NA	16.48	NA	0.12	NA	9.11	NA	0.92	NA	NA	NA
WF130	130	WF130	688850G	Mother	6	Arm2	Microbiome	53336	12 Weeks	2014-08-28	10:00:00	cluster641	30	Guatemala	2	23	1	25.2	688851E	2	season_2	1	female	NA	NA	NA	NA	NA	NA	NA	NA	NA	NA	NA	NA	NA	NA	NA	NA	NA	NA	NA	NA	NA	NA	NA	NA	NA	NA
WF132	132	WF132	678250N	Mother	6	Arm2	Microbiome A	20878	12 Weeks	2014-08-29	08:00:00	cluster627	2	Guatemala	NA	26	0	20.2	678251L	2	season_2	1	female	NA	NA	NA	NA	NA	NA	3.2	NA	NA	-0.84	NA	NA	NA	NA	NA	NA	NA	NA	NA	NA	NA	NA	NA	NA	NA	NA
WF133	133	WF133	652850I	Mother	6	Arm2	Microbiome	53472	12 Weeks	2014-09-04	07:00:00	cluster620	44	Guatemala	NA	23	1	30.9	652851G	2	season_2	3	male	NA	NA	NA	NA	NA	NA	NA	NA	NA	NA	NA	NA	NA	NA	NA	NA	NA	NA	NA	NA	NA	NA	NA	NA	NA	NA
WF322	322	WF322	600780U	Mother	6	Arm2	Microbiome	54043	12 Weeks	2014-09-23	05:30:00	cluster611	21	Guatemala	NA	26	3	26.6	600781S	NA	season_2	1	male	NA	NA	NA	NA	NA	NA	NA	NA	NA	NA	NA	NA	NA	NA	NA	NA	NA	NA	NA	NA	NA	NA	NA	NA	NA	NA
WF339	339	WF339	605220K	Mother	6	Arm2	Microbiome	61036	12 Weeks	2014-12-02	07:00:00	cluster612	40	Guatemala	NA	29	0	29.8	605221I	2	season_1	3	male	NA	NA	NA	52.3	NA	-4.41	NA	3.93	NA	NA	-3.83	NA	35.4	NA	-4.28	NA	14.37	NA	-1.9	NA	7.51	NA	0.28	NA	NA	NA
WF440	440	WF440	646910C	Mother	6	Arm1	Microbiome	61058	12 Weeks	2014-11-24	11:40:00	cluster619	20	Guatemala	NA	22	2	23.7	646911A	2	season_1	1	male	NA	NA	NA	57.5	NA	-1.82	2.7	6.27	NA	-2.16	-0.08	NA	38.6	NA	-1.54	NA	18.95	NA	1.37	NA	10.9	NA	1.98	NA	NA	NA
WF38	38	WF38	652780D	Mother	6	Arm2	Microbiome	58943	34 Weeks	2015-01-07	07:00:00	cluster620	44	Guatemala	2	30	5	26.6	652781B	NA	season_2	1	female	NA	NA	NA	NA	NA	NA	NA	NA	NA	NA	NA	NA	NA	NA	NA	NA	NA	NA	NA	NA	NA	NA	NA	NA	NA	NA
WF65	65	WF65	610460J	Mother	6	Arm3	Microbiome	64017	34 Weeks	2015-01-13	10:16:00	cluster613	3	Guatemala	2	26	2	24.8	610461H	2	season_2	3	female	NA	NA	NA	54.4	NA	-2.41	2.7	3.82	NA	-1.81	-3.2	NA	38.5	NA	-0.7	NA	12.89	NA	-2.51	NA	7.01	NA	-1.59	NA	NA	NA
WF101	101	WF101	667660F	Mother	6	Arm3	Microbiome	61393	34 Weeks	2014-12-04	06:00:00	cluster625	39	Guatemala	NA	29	2	23.8	667661D	2	season_2	1	female	NA	NA	NA	53.4	NA	-2.96	2.37	4.23	NA	-2.66	-2.48	NA	35.2	NA	-3.43	NA	14.82	NA	-1.04	NA	7.91	NA	0.24	NA	NA	NA
WF140	140	WF140	605220K	Mother	6	Arm2	Microbiome	93303	34 Weeks	2015-04-30	06:00:00	cluster612	40	Guatemala	2	29	0	29.8	605221I	2	season_1	3	male	NA	NA	NA	52.3	NA	-4.41	NA	3.93	NA	NA	-3.83	NA	35.4	NA	-4.28	NA	14.37	NA	-1.9	NA	7.51	NA	0.28	NA	NA	NA
WF323	323	WF323	600780U	Mother	6	Arm2	Microbiome	71628	34 Weeks	2015-02-10	12:00:00	cluster611	21	Guatemala	2	26	3	26.6	600781S	NA	season_2	1	male	NA	NA	NA	NA	NA	NA	NA	NA	NA	NA	NA	NA	NA	NA	NA	NA	NA	NA	NA	NA	NA	NA	NA	NA	NA	NA
WF344	344	WF344	605630O	Mother	6	Arm3	Microbiome	61387	34 Weeks	2015-01-20	11:00:00	cluster612	40	Guatemala	2	23	2	27.3	605631M	2	season_2	3	female	NA	NA	NA	NA	NA	NA	3.08	NA	NA	-1.01	NA	NA	NA	NA	NA	NA	NA	NA	NA	NA	NA	NA	NA	NA	NA	NA
WF449	449	WF449	652850I	Mother	6	Arm2	Microbiome	64047	34 Weeks	2015-01-20	06:00:00	cluster620	44	Guatemala	2	23	1	30.9	652851G	2	season_2	3	male	NA	NA	NA	NA	NA	NA	NA	NA	NA	NA	NA	NA	NA	NA	NA	NA	NA	NA	NA	NA	NA	NA	NA	NA	NA	NA
[truncated: 19 more columns]
